# Supplementary material for: Concurrent parC and gyrA fluoroquinolone resistance mutations and associated strains in Mycoplasma genitalium in Queensland, Australia
Source: J Antimicrob Chemother. 2023 Dec 15;79(2):467–9. doi: 10.1093/jac/dkad373 (PMC10832590; doi:10.1093/jac/dkad373)
Supplement: dkad373_Supplementary_Data [file dkad373_supplementary_data.zip]

Archive with 3 entries (3 files):
- Table S2.xlsx
- Supplementary file.docx
- Table S1.pdf
