# Supplementary material for: Concurrent parC and gyrA fluoroquinolone resistance mutations and associated strains in Mycoplasma genitalium in Queensland, Australia
Source: J Antimicrob Chemother. 2023 Dec 15;79(2):467–9. doi: 10.1093/jac/dkad373 (PMC10832590; doi:10.1093/jac/dkad373)
Supplement: dkad373_Supplementary_Data [file dkad373_supplementary_data.zip › Table S2.xlsx]

## Sheet: Sheet1
Table S2 Types of parC and gyrA mutations detected in the samples.
Gene	DNA Change	Amino Acid Change	No. (%)
parC		…	n = 314
	G259C	D87H	1 (0.3)
	G259A	D87N	18 (5.7)
	G259T	D87Y	6 (1.9)
	G241T	G81C	1 (0.3)
	WT/G248T	WT/S83I	4 (1.3)
	G248T	S83I	174 (55.4)
	G248A	S83N	1 (0.3)
	A247C	S83R	5 (1.6)
	WT	WT	104 (33.1)
gyrA		…	n = 314
	G286A/WT	A96T/WT	1 (0.3)
	A296C/A296C and T322A	D99A/D99A and F108I	1 (0.3)
	A296G	D99G	1 (0.3)
	G295A	D99N	5 (1.6)
	G295T	D99Y	1 (0.3)
	G277T	G93C	1 (0.3)
	G285A, G285T (1x)	M95I	93 (29.6)
	G285A/G285A and G286A	M95I/M95I and A96T	1 (0.3)
	G285A/G285A and T322A	M95I/M95I and F108I	2 (0.6)
	T284C	M95T	1 (0.3)
	A283G	M95V	2 (0.6)
	WT, C270T (1x)	WT	201 (64)
	WT/T322A	WT/F108I	1 (0.3)
	WT/G356A	WT/G119D	1 (0.3)
	WT/G285A	WT/M95I	1 (0.3)
	WT/C272T	WT/P91L	1 (0.3)
WT = Wildtype
